# Supplementary material for: Occurrence and Dietary Exposure Assessment to Enniatin B through Consumption of Cereal-Based Products in Spain and the Catalonia Region
Source: Toxins (Basel). 2022 Dec 29;15(1):24. doi: 10.3390/toxins15010024 (PMC9863481; doi:10.3390/toxins15010024)
Supplement: Supplementary file 1 [file toxins-15-00024-s001.zip]

Archive with 1 entries (1 files):
- toxins-2094057-supplementary.pdf
